# Supplementary material for: Cannulated screws versus dynamic hip screw versus hemiarthroplasty versus total hip arthroplasty in patients with displaced and non-displaced femoral neck fractures: a systematic review and frequentist network meta-analysis of 5703 patients
Source: J Orthop Surg Res. 2023 Aug 26;18:625. doi: 10.1186/s13018-023-04114-8 (PMC10464356; doi:10.1186/s13018-023-04114-8)
Supplement: Supplementary file 1 — Additional file 1: Prisma checklist. [file 13018_2023_4114_MOESM1_ESM.xlsx]

## Sheet: Sheet1
				1 = direct lateral transgluteal
				2 = anterolateral
				3 = posterolateral
				4 = direct lateral transtrochanteric
				5 = posterior
			1 = Cannulated Screws				.																						I
			2 = DHS				.																						II	I
			3 = Hemiarthroplasty			1 = Displaced	.	Mean	SD or range	Male	Median	SD		SD		SD		SD		SD		SD		SD		SD		SD	III	II
			4 = THA		N	2 = Nondisplaced	N	Years		N	kg/m²														0 - 100 points		days		IV	III	months		min.	SD or range	cm	SD	ml	SD	0 - 10 points	SD	0 - 10 points	SD		SD		SD		SD
STUDY	Year	Country	Operation	Approach	Cement	Femoral neck fracture	PATIENTS	AGE	AGE	GENDER	BMI	BMI	Walking Distance preop.		OHS		SF-36 physical		SF-36 mental		EQ-5D		NRS		HHS preoperative	HHS preoperative	Preop time		Garden	Pauwels	Follow up	Range	Operation Time		Incision length		Intraoperative blood loss		VAS 1 day	VAS 1 day	VAS 3 days	VAS 3 days	NRS 3 months		NRS 12 months		NRS 2 years
1. Avery PP et al.	2011	United Kingdom	3	1	41	1	41	75.83	66-86	9			3.5		12.12		44.35		54.76												103.2	86,4-120	78
			4	1	40	1	40	74.2	63-86	8			3.5		12.9		48.01		55.52												105.96	86,4-122,4	93
2. Baker RP et al.	2006	United Kingdom	3	1	41	1	41	75.83	66-86	9			3.5		12.12		44.35		54.76												36		78
			4	1	40	1	40	74.2	63-86	8			3.5		12.9		48.01		55.52												36		93
3. Blomfeldt et al.	2007	Sweden	3	2	60	1	60	80.7	70-89	6																					12		78	22			320	200
			4	2	60	1	60	80.5	70,2-89,7	13																					12		102	20.25			460	250
4. Cadossi M et al.	2013	Italy	3	1	33	1	49	84.2	73-98	13																	3.6	1 to 7			30.1	23-50	81	23.75
			4	1	0	1	47	82.3	71-96	8																	2.9	1 to 8			28.6	22-52	75.4	17.25
5. Chammout et al.	2019	Sweden	3	1	60	1	60	86	4	15	25	4									0.67	0.34	0.4	1.6	88	12					24		77	19			324	216					2.3	1.9	1.6	1.8	1.5	1.9
			4	1	60	1	60	85	4	15	24	4									0.75	0.26	0.38	1.3	89	10					24		99	25			355	202					1.9	1.7	1.3	1.8	1.5	1.9
6. Davison JNS et al.	2001	United Kingdom	2	0	0	1	93	73	70-77	23																	2	1 to 2			60
			3	1	90	1	90	76	72-77	19																	2	1 to 3			60
			3	1	97	1	97	75	71-78	25																	2	1 to 3			60
Spalte 25+26 zusammen			3	1	187	1	187	75.4813	71-78	44																	2	1 to 3			60
7. Dolatowski et al.	2019	Norway	1	0		2	111	83.2	6.8	27											0.59	0.26	1.2	2.2	81	14	1.2	0.88			24		25	15			38	37					2.8	2.4	2.2	2.2	1.4	1.9
			3	1		2	108	83.1	6.6	35											0.69	0.27	1.1	2.2	84	16	1.17	0.79			24		71	22			274	139					2.4	2.1	1.7	2	1.2	1.7
8. Frihagen F et al.	2007	Norway	1	0	0	1	112	83.2	7.65	25															84.3	14.72	25.3	15.34			24		26	20.18			35	86.67
			3	1	110	1	110	82.5	7.32	32															83.6	13.59	31.4	22.32			24		76	19.01			348	203.64
9. HEALTH	2019	USA	3			1	723	78.6	8.6	223																					24
			4			1	718	79.1	8.3	208																					24
10. Hedbeck CJ et al.	2011	Sweden	3	2	60	1	60	80.7	5.1	6											0.8	0.17									48
			4	2	60	1	60	80.5	5.1	13											0.8	0.21									48
11. Iorio R et al.	2019	Italy	3	1	0	1	30	83	3	13																	2.13	0,5-3			12		48	42-63
			4	1	0	1	30	82	4	12																	2.46	0,67-2,83			12		59	45-74
12. Johansson T et al.	2000	Sweden	1	0	50	1	50	84	75-96	16																					24
			4	3	50	1	50	84	75-101	10																					24
13. Jonsson B et al.	1996	Sweden	1	0		1	25	79	70-89																						24
			4	4		1	25	80	67-89																						24
14. Lu Q et al.	2017	China	1	0	0	2	41	85.85	3.93	12	26.58	6.1																			38.68	28.24	43.8	6.47	3.8	0.53	28.66	6.41
			3	2	37	2	37	86.24	4.72	8	26.62	5.7																			38.68	28.24	64.03	8.76	12.3	2.57	175.08	25.69
15. Macaulay W et al.	2007	USA	3	1.3		1	23	77	9	30																					19	13-33	82	35.1
			4	1.3		1	17	82	7	48																					19	13-33	89.1	35.8
16. Macaulay W et al.	2008	USA	3	2,3,5		1	23	77	9	30																					24
			4	2,3,5		1	17	82	9	48																					24
17. Mjorud J et al.	2006	Norway	1			2	30	79	16	8																	2.25	3.92			24		39	19
			1			1	71	82	9	15																	0.71	0.58			24		40	19
			2			2	40	79	13	6																	1.54	3.08			24		30	12
			2			1	58	81	8	18																	0.83	1.29			24		40	22
18. Mouzopoulos G et al.	2008	Greece	2			1	38	75.38	4.62	12																	1.84	0.22			48
			3			1	34	74.24	3.77	10																	1.91	0.1			48
			4			1	37	73.07	4.93	9																	1.89	0.3			48
19. Narayan K et George T	2006	India	3	1		1	32	62.9	6.27																86.93	13.29					61.6	17.61
			4	1		1	29	59	6.27																83.82	13.29					55	17.61
20. Parker MJ et al.	2002	United Kingdom	1	0	0	1	226	82.2	71-103	45																	1.04				36		24.2	9.2			28	18
			3	2	0	1	229	82.4	71-101	46																	1.15				36		46.4	11.8			177	114.3
21. Parker MJ et Cawley S	2019	United Kingdom	3	2	53	1	53	77.1	60-89	8																					35.4		52				244
			4	2	52	1	52	77.1	67-89	12																					35.4		83.9				335
22. Ravikumar KJ et al.	2000	United Kingdom	2	0	0	1	91			79.73																					156
			3	3	0	1	91			82.06																					156
			4	3	89	1	89			81.03																					156
23. Roden et al.	2003	Sweden	1	0	0	1	53	81	70-96	16																							18	4 to 45
			3	5	47	1	47	81	70-96	13																							58	30-85
24. Schleicher I et al.	2003	Germany	3				52	81	54-94	9																					24		72	36-144			400	150-1500
			4				54	80.5	46-94	7																					24		84	45-250,2			600	200-2600
25. Sharma V et al.	2016	India	3	5			40	73	62-67	11																	3						35	25-35			200
			4	5			40	78	65-79	14																	3						45	35-50			300
26. Sonaje JC et al.	2018	India	3		21	1	21	65.3	61-73	6																					24		51.8	8.7			238.15	20.43
			4		21	1	21	66.4	60-74	7																					24		119.1	16.75			336.85	23.56
27. Steon RO et al.	2014	Norway	1	0	0	1	112
			3	1	110	1	110
28. Tidermark J et al.	2002	Sweden	1	0	0	1	53	81.4	6.6	11																							20	7 to 35			20	0-100
			4	2	0	1	49	79.2	5	9																							102	40 to 152			550	150-1600
29. Tol et al.	2017	Netherlands	3			1	137	80.3	6.2	22																					168
			4			1	115	82.1	6.3	25																					168
30. Ukaj S et al.	2019	Kosovo	3	5		1	49	77.64	4.7	68	26.66	3.36																					57.77	4.98			159.26	25.22
			4	5		1	47	78.11	5.4	49	26.96	3.32																					63.72	5.26			178.19	20.6
31. van den Bekerom MPJ et al.	2010	Netherlands	3	2.3		1	137	80.3	70,2-93,9	22																	1	0-10			120
			4	2.3		1	115	82.1	70,1-95,6	25																	1	0-9			120
32. van Vugt AB et al.	1993	Netherlands	2	0	0	1	21	75.3	3	10																					36		65.5	14			200	100-400
			3	2	22	1	22	76	3	8																					36		80.2	19			400	200-900
33. Watson A et al.	2011	Australia	1	0	0	2	29	76.7	53-93	5																					24
			2	0	0	2	31	77.9	53-89	6																					24
[truncated: 42 more columns]
